# Supplementary material for: Update on the Basic Understanding of Fusarium graminearum Virulence Factors in Common Wheat Research
Source: Plants (Basel). 2024 Apr 22;13(8):1159. doi: 10.3390/plants13081159 (PMC11053692; doi:10.3390/plants13081159)
Supplement: Supplementary file 1 [file plants-13-01159-s001.zip]

Archive with 1 entries (1 files):
- plants-2822076-supplementary.docx
